# Supplementary material for: Development of an Efficient Virus Induced Gene Silencing Strategy in the Non-Model Wild Ginger-Zingiber zerumbet and Investigation of Associated Proteome Changes
Source: PLoS One. 2015 Apr 28;10(4):e0124518. doi: 10.1371/journal.pone.0124518 (PMC4412686; doi:10.1371/journal.pone.0124518)
Supplement: S2 Table — P-values between 0.95 and 1 represent a 95% likelihood of upregulation. (XLSX) [file pone.0124518.s002.xlsx]

## Sheet: Sheet1
S2 Table. Proteins upregulated in silenced leaves of Z. zerumbet.
Sr.No	Protein Description	Uniprot_ID	Score	Quantitative change	P Value	Subcellular localization
1	Putative fructose bisphosphate aldolase chloroplastic Fragments OS Pinus strobus PE 1 SV 1	ALFC_PINST	4884.14	31.5004	1	chloroplast.
2	Malate dehydrogenase cytoplasmic OS Zea mays PE 1 SV 2	MDHC_MAIZE	472.49	6.29654	1	cytoplasm.
3	Malate dehydrogenase glyoxysomal OS Citrullus lanatus PE 1 SV 1	MDHG_CITLA	973.79	5.87085	1	glyoxysome.
4	Ribulose bisphosphate carboxylase oxygenase activase chloroplastic OS Chlamydomonas reinhardtii PE	RCA_CHLRE	4874.12	5.87085	0.98	chloroplast
5	Ribulose bisphosphate carboxylase small chain chloroplastic OS Musa acuminata GN RBCS1 PE 2 SV 1	RBS_MUSAC	7189.41	4.52673	1	chloroplast.
6	Ribulose bisphosphate carboxylase small chain chloroplastic OS Cucumis sativus GN RBCS PE 2 SV 1	RBS_CUCSA	3840.7	3.70617	1	chloroplast.
7	Ribulose bisphosphate carboxylase small chain chloroplastic OS Hevea brasiliensis GN RBCS PE 2 SV 1	RBS_HEVBR	618.26	3.70617	1	chloroplast.
8	Fructose bisphosphate aldolase chloroplastic OS Spinacia oleracea PE 1 SV 3	ALFC_SPIOL	7663.98	3.35348	1	chloroplast.
9	Nucleoside diphosphate kinase 1 OS Arabidopsis thaliana GN NDPK1 PE 1 SV 1	NDK1_ARATH	3339.14	3.28708	1	NA
10	Chlorophyll a b binding protein 1 chloroplastic Fragments OS Populus euphratica PE 1 SV 1	CB21_POPEU	10041.2	3.15819	1	chloroplast
11	Ribulose bisphosphate carboxylase small chain Fragment OS Zingiber officinale PE 2 SV 1	Q1ZZ91_ZINOF	5817.2	3.09566	1	NA
12	Fructose bisphosphate aldolase 1 chloroplastic OS Chlamydomonas reinhardtii GN ALDCHL PE 1 SV 2	ALFC_CHLRE	2460.21	3.06485	1	chloroplast.
13	Chlorophyll a b binding protein CP26 chloroplastic OS Arabidopsis thaliana GN LHCB5 PE 2 SV 1	CB5_ARATH	11224.9	3.03436	1	chloroplast
14	Transketolase chloroplastic OS Zea mays PE 1 SV 1	TKTC_MAIZE	839.45	2.80107	1	chloroplast
15	Ribulose bisphosphate carboxylase oxygenase activase B chloroplastic OS Hordeum vulgare GN RCAB PE	RCAB_HORVU	148264	2.7456	1	chloroplast
16	Transketolase 2 chloroplastic OS Arabidopsis thaliana GN TKL 2 PE 1 SV 1	TKTC2_ARATH	396.55	2.7456	0.99	chloroplast
17	Ferredoxin NADP reductase chloroplastic OS Mesembryanthemum crystallinum GN PETH PE 2 SV 1	FENR_MESCR	745.02	2.53451	1	chloroplast
18	Glyceraldehyde 3 phosphate dehydrogenase 2 cytosolic Fragment OS Hordeum vulgare GN GAPC PE 2 SV	G3PC2_HORVU	1212.34	2.53451	1	cytoplasm.
19	Glyceraldehyde 3 phosphate dehydrogenase cytosolic OS Ranunculus acris GN GAPC PE 2 SV 1	G3PC_RANAC	991.06	2.53451	1	cytoplasm.
20	Ribulose bisphosphate carboxylase oxygenase activase chloroplastic Fragment OS Pinus pinaster PE	RCA_PINPS	120255	2.50929	1	chloroplast
21	Serine hydroxymethyltransferase 2 mitochondrial OS Flaveria pringlei PE 2 SV 1	GLYM2_FLAPR	1043.72	2.4596	1	mitochondrion.
22	L ascorbate peroxidase 1 cytosolic OS Oryza sativa subsp japonica GN APX1 PE 1 SV 1	APX1_ORYSJ	485.01	2.4109	0.99	cytoplasm.
23	Serine hydroxymethyltransferase mitochondrial OS Pisum sativum PE 1 SV 1	GLYM_PEA	1781.58	2.4109	1	mitochondrion.
24	Chlorophyll a b binding protein type 2 member 1B chloroplastic OS Pinus sylvestris PE 2 SV 1	CB2B_PINSY	14387.8	2.38691	1	chloroplast
25	Serine hydroxymethyltransferase mitochondrial OS Arabidopsis thaliana GN SHM1 PE 1 SV 1	GLYM1_ARATH	1013.44	2.38691	1	mitochondrion
26	Glutamine synthetase OS Alnus glutinosa GN GLN1 PE 2 SV 1	GLNA1_ALNGL	63.58	2.2034	0.99	cytoplasm.
27	Ribulose bisphosphate carboxylase oxygenase activase 2 chloroplastic OS Nicotiana tabacum GN RCA PE	RCA2_TOBAC	20096.4	2.2034	1	chloroplast
28	Ribulose bisphosphate carboxylase oxygenase activase chloroplastic Fragments OS Arachis hypogaea	RCA_ARAHY	30223.3	2.2034	1	chloroplast
29	Ribulose bisphosphate carboxylase oxygenase activase chloroplastic OS Malus domestica GN RCA PE 2 S	RCA_MALDO	145477	2.2034	1	chloroplast
30	Ribulose bisphosphate carboxylase oxygenase activase chloroplastic OS Oryza sativa subsp japonica	RCA_ORYSJ	148851	2.18147	1	chloroplast
31	Ribulose bisphosphate carboxylase oxygenase activase chloroplastic OS Phaseolus vulgaris GN RCA1 PE	RCA_PHAVU	140585	2.18147	1	chloroplast
32	Ribulose bisphosphate carboxylase oxygenase activase chloroplastic OS Vigna radiata var radiata GN	RCA_VIGRR	145584	2.18147	1	chloroplast
33	ATP synthase subunit alpha mitochondrial OS Marchantia polymorpha GN ATPA PE 3 SV 2	ATPAM_MARPO	605.68	2.15977	1	mitochondrion
34	Glutamine synthetase cytosolic isozyme 1 3 OS Arabidopsis thaliana GN GLN1 3 PE 1 SV 1	GLN13_ARATH	63.58	2.15977	0.99	cytoplasm.
35	Ribulose bisphosphate carboxylase large chain OS Mesostigma viride GN rbcL PE 3 SV 1	RBL_MESVI	58265.4	2.15977	1	chloroplast.
36	ATP synthase subunit beta mitochondrial OS Nicotiana plumbaginifolia GN ATPB PE 1 SV 1	ATPBM_NICPL	833.98	2.03399	1	mitochondrion
37	2 Cys peroxiredoxin BAS1 chloroplastic OS Oryza sativa subsp japonica GN BAS1 PE 1 SV 1	BAS1_ORYSJ	768.96	1.87761	1	chloroplast.
38	2 Cys peroxiredoxin BAS1 like chloroplastic OS Arabidopsis thaliana GN At5g06290 PE 2 SV 3	BAS1B_ARATH	1118.42	1.75067	1	chloroplast.
39	Ribulose bisphosphate carboxylase large chain Fragment OS Phoenix reclinata GN rbcL PE 3 SV 1	RBL_PHORE	106093	1.75067	1	chloroplast.
40	Phosphoglycerate kinase chloroplastic OS Nicotiana tabacum PE 1 SV 1	PGKH_TOBAC	2082.69	1.71601	1	chloroplast.
41	Ribulose bisphosphate carboxylase large chain OS Stellaria media GN rbcL PE 3 SV 1	RBL_STEME	85553.9	1.68203	1	chloroplast.
42	Actin 3 OS Arabidopsis thaliana GN ACT3 PE 1 SV 1	ACT3_ARATH	4814.44	1.64872	1	cytoplasm
43	Phosphoglycerate kinase chloroplastic OS Triticum aestivum PE 2 SV 1	PGKH_WHEAT	2551.78	1.64872	1	chloroplast.
44	Phosphoglycerate kinase 1 chloroplastic OS Arabidopsis thaliana GN PGK1 PE 1 SV 1	PGKH1_ARATH	3138.64	1.63232	1	chloroplast.
45	Glyceraldehyde 3 phosphate dehydrogenase B Fragment OS Populus euphratica PE 1 SV 1	G3PB_POPEU	49092.1	1.52196	0.99	NA
