# Supplementary material for: Development of an Efficient Virus Induced Gene Silencing Strategy in the Non-Model Wild Ginger-Zingiber zerumbet and Investigation of Associated Proteome Changes
Source: PLoS One. 2015 Apr 28;10(4):e0124518. doi: 10.1371/journal.pone.0124518 (PMC4412686; doi:10.1371/journal.pone.0124518)
Supplement: S3 Table — The successful replication and systemic movement of BSMV is evidenced by the presence of alpha and gamma replicase proteins in the infiltrated leaf proteome (shaded portion). (XLSX) [file pone.0124518.s003.xlsx]

## Sheet: Sheet1
S3 Table. List of proteins identified based on database entries for Zingiberaceae and Barley stripe mosaic virus (BSMV).
Sr No	Uniprot ID	Protein Description	Organism	Protein.score	Protein.avgMass	Protein.matchedPeptides	Protein.seqCover(%)
1	ALPHA_BSMV	Alpha-A protein	Barley stripe mosaic virus	554.255	131168	199	35.73
2	CPGP1_ZINOF	Zingipain-1	Zingiber officinale	666.902	24309.5	30	47.51
3	E5FCT8_9LILI	Maturase K	Zingiber orbiculatum	569.912	53780.7	61	34.54
4	Q1ZZ92_ZINOF	ATP synthase alpha chain	Zingiber officinale	1419.93	11584.4	8	66.35
5	Q1ZZ93_ZINOF	Chloroplast chlorophyll a/b-binding protein	Zingiber officinale	4030.18	13785.5	5	97.69
6	Q1ZZ91_ZINOF	Ribulose bisphosphate carboxylase small chain	Zingiber officinale	2736.55	13794.1	23	95.04
7	Q15KI6_ZINOF	Chalcone synthase 1	Zingiber officinale	825.283	20947.8	30	38.86
8	H9BXB8_ZINOF	Cytosolic glyceraldehyde-3-phosphate dehydrogenase	Zingiber officinale	3073.5	21348.3	26	86.57
9	A1Y9B8_ZINOF	Chalcone synthase	Zingiber officinale	688.027	20567.4	20	45.79
10	Q9TMN7_ZINGR	ATP synthase subunit beta, chloroplastic	Zingiber gramineum	7079.39	52538.7	54	94.02
11	Q8WK01_ZINGR	Ribulose-bisphosphate carboxylase	Zingiber gramineum	45006.1	49232.8	79	77.6
12	Q33289_ZINGR	Ribulose 1,5-bisphosphate carboxylase	Zingiber gramineum	17033.4	49413.2	99	70.31
13	D3W4K2_ZINMI	Ribulose bisphosphate carboxylase large chain	Zingiber mioga	18721.4	26397.8	43	87.18
14	Q5Q1E1_BSMV	Alpha protein	Barley stripe mosaic virus	423.537	130826	183	29.26
15	Q65715_BSMV	Alpha protein	Barley stripe mosaic virus	420.527	130928	195	30.32
16	RDRP_BSMV	RNA directed RNA polymerase	Barley stripe mosaic virus	431.39	120857	172	27.56
17	G4XG05_BSMV	Alpha protein	Barley stripe mosaic virus	429.354	131123	181	31.61
18	Q65713_BSMV	Alpha protein	Barley stripe mosaic virus	462.256	131014	195	32.43
19	Q65716_BSMV	Alpha protein	Barley stripe mosaic virus	420.699	130988	196	30.76
