# Supplementary material for: Development of an Efficient Virus Induced Gene Silencing Strategy in the Non-Model Wild Ginger-Zingiber zerumbet and Investigation of Associated Proteome Changes
Source: PLoS One. 2015 Apr 28;10(4):e0124518. doi: 10.1371/journal.pone.0124518 (PMC4412686; doi:10.1371/journal.pone.0124518)
Supplement: S4 Table — These 156 proteins can be considered as VIGS-responsive proteins. (XLSX) [file pone.0124518.s004.xlsx]

## Sheet: only test
S4 Table. List of proteins which are expressed de novo in BSMV: PDS infiltrated Z. zerumbet
Sr No	Uniprot_ID	Protein Description	Organism	Subcellular localization
1	PSBA_ACOCL	Photosystem Q(B) protein (EC 1.10.3.9) (32 kDa thylakoid membrane protein) (Photosystem II protein D1)	Acorus calamus	chloroplast
2	PSBD_ADICA	Photosystem II D2 protein (PSII D2 protein) (EC 1.10.3.9) (Photosystem Q(A) protein)	Adiantum capillus-veneris	chloroplast
3	CYF_AETGR	Apocytochrome f	Aethionema grandiflora	chloroplast
4	TBB3_ANEPH	Tubulin beta-3 chain (Beta-3-tubulin) (Fragment)	Anemia phyllitidis	cytoplasm
5	PSBD_ANGEV	Photosystem II D2 protein (PSII D2 protein) (EC 1.10.3.9) (Photosystem Q(A) protein)	Angiopteris evecta	chloroplast
6	RBL_ANGEV	Ribulose bisphosphate carboxylase large chain (RuBisCO large subunit) (EC 4.1.1.39)	Angiopteris evecta	chloroplast
7	CB23_APIGR	Chlorophyll a-b binding protein, chloroplastic (allergen Api g 3)	Apium graveolens	chloroplast
8	14338_ARATH	14-3-3-like protein GF14 kappa (General regulatory factor 8)	Arabidopsis thaliana	na
9	ACT2_ARATH	Actin-2	Arabidopsis thaliana	cytoplasm
10	AL2B4_ARATH	Aldehyde dehydrogenase family 2 member B4, mitochondrial (ALDH2a) (EC 1.2.1.3)	Arabidopsis thaliana	mitochondrion
11	CYP38_ARATH	Peptidyl-prolyl cis-trans isomerase CYP38, chloroplastic (PPIase CYP38) (EC 5.2.1.8)	Arabidopsis thaliana	chloroplast
12	FNRL2_ARATH	Ferredoxin--NADP reductase, leaf isozyme 2, chloroplastic (EC 1.18.1.2) (Leaf FNR 2) (AtLFNR2) (FNR-2)	Arabidopsis thaliana	chloroplast
13	G3PA1_ARATH	Glyceraldehyde-3-phosphate dehydrogenase GAPA1, chloroplastic (EC 1.2.1.13)	Arabidopsis thaliana	chloroplast
14	GGT1_ARATH	Glutamate--glyoxylate aminotransferase 1 (AtGGT2) (EC 2.6.1.4) (Alanine aminotransferase GGT1) (EC 2.6.1.2)	Arabidopsis thaliana	peroxisome.
15	GLN11_ARATH	Glutamine synthetase cytosolic isozyme 1-1 (EC 6.3.1.2) (Glutamate--ammonia ligase GLN1;1) (GLN1;1)	Arabidopsis thaliana	cytoplasm.
16	GLNA2_ARATH	Glutamine synthetase, chloroplastic/mitochondrial (EC 6.3.1.2) (GS2) (Glutamate--ammonia ligase)	Arabidopsis thaliana	chloroplast
17	GLO2_ARATH	Peroxisomal (S)-2-hydroxy-acid oxidase GLO2 (EC 1.1.3.15) (Glycolate oxidase 1)	Arabidopsis thaliana	peroxisome.
18	HSFA9_ARATH	Heat stress transcription factor A-9 (AtHsfA9) (AtHsf-21)	Arabidopsis thaliana	Nucleus.
19	HSP7E_ARATH	Heat shock 70 kDa protein 5 (Heat shock protein 70-5) (AtHsp70-5) (Heat shock protein 70b)	Arabidopsis thaliana	cytoplasm.
20	HSP7F_ARATH	Heat shock 70 kDa protein 6, chloroplastic	Arabidopsis thaliana	chloroplast
21	MD37D_ARATH	Probable mediator of RNA polymerase II transcription subunit 37c	Arabidopsis thaliana	cytoplasm
22	MDHG1_ARATH	Malate dehydrogenase, glyoxysomal (EC 1.1.1.37) (mbNAD-MDH)	Arabidopsis thaliana	glyoxysome.
23	PGMC1_ARATH	Probable phosphoglucomutase, cytoplasmic 1 (PGM 1) (EC 5.4.2.2) (Glucose phosphomutase 1)	Arabidopsis thaliana	cytoplasm.
24	PGMC2_ARATH	Probable phosphoglucomutase, cytoplasmic 2 (PGM 2) (EC 5.4.2.2) (Glucose phosphomutase 2)	Arabidopsis thaliana	cytoplasm.
25	PME24_ARATH	Putative pectinesterase/pectinesterase inhibitor 24 [Includes: Pectinesterase inhibitor 24 (Pectin methylesterase inhibitor 24)	Arabidopsis thaliana	membrane
26	RCA_ARATH	Ribulose bisphosphate carboxylase/oxygenase activase, chloroplastic (RA) (RuBisCO activase)	Arabidopsis thaliana	chloroplast
27	SGAT_ARATH	Serine--glyoxylate aminotransferase (EC 2.6.1.45) (Alanine--glyoxylate aminotransferase) (AGT) (EC 2.6.1.44)	Arabidopsis thaliana	peroxisome.
28	UBQ8_ARATH	Polyubiquitin 8	Arabidopsis thaliana	cytoplasm
29	RBL_BAMGL	Ribulose bisphosphate carboxylase large chain (RuBisCO large subunit) (EC 4.1.1.39) (Fragment)	Bambusa glaucescens	chloroplast
30	RBL_BARVE	Ribulose bisphosphate carboxylase large chain (RuBisCO large subunit) (EC 4.1.1.39)	Barbarea verna	chloroplast
31	ATPB_BETVU	ATP synthase subunit beta, chloroplastic (EC 3.6.3.14) (ATP synthase F1 sector subunit beta) (F-ATPase subunit beta)	Beta vulgaris	chloroplast
32	MDHC_BETVU	Malate dehydrogenase, cytoplasmic (EC 1.1.1.37)	Beta vulgaris	cytoplasm.
33	MDHM_BRANA	Malate dehydrogenase, mitochondrial (EC 1.1.1.37)	Brassica napus	mitochondrion
34	ATPB_CALUS	ATP synthase subunit beta, chloroplastic (EC 3.6.3.14) (ATP synthase F1 sector subunit beta) (F-ATPase subunit beta)	Calamus usitatus	chloroplast
35	ATPA_CERDE	ATP synthase subunit alpha, chloroplastic (EC 3.6.3.14) (ATP synthase F1 sector subunit alpha) (F-ATPase subunit alpha)	Ceratophyllum demersum	chloroplast
36	PSBA_CHAVU	Photosystem Q(B) protein (EC 1.10.3.9) (32 kDa thylakoid membrane protein) (Photosystem II protein D1)	Chara vulgaris	chloroplast
37	ATPBM_CHLRE	ATP synthase subunit beta, mitochondrial (EC 3.6.3.14)	Chlamydomonas reinhardtii	mitochondria
38	PSBO_CHLRE	Oxygen-evolving enhancer protein 1, chloroplastic (OEE1)	Chlamydomonas reinhardtii	chloroplast
39	RBL_CHLRE	Ribulose bisphosphate carboxylase large chain (RuBisCO large subunit) (EC 4.1.1.39)	Chlamydomonas reinhardtii	chloroplast
40	ATPA_CHLVU	ATP synthase subunit alpha, chloroplastic (EC 3.6.3.14) (ATP synthase F1 sector subunit alpha) (F-ATPase subunit alpha)	Chlorella vulgaris	chloroplast
41	ATPB_CHLAT	ATP synthase subunit beta, chloroplastic (EC 3.6.3.14) (ATP synthase F1 sector subunit beta) (F-ATPase subunit beta)	Chlorokybus atmophyticus	chloroplast
42	RBL_CHLAT	Ribulose bisphosphate carboxylase large chain (RuBisCO large subunit) (EC 4.1.1.39)	Chlorokybus atmophyticus	chloroplast
43	MDHM_CITLA	Malate dehydrogenase, mitochondrial (EC 1.1.1.37)	Citrullus lanatus	mitochondria
44	THI4_CITSI	Thiamine thiazole synthase, chloroplastic (Thiazole biosynthetic enzyme)	Citrus sinensis	chloroplast
45	RBL_CREBI	Ribulose bisphosphate carboxylase large chain (RuBisCO large subunit) (EC 4.1.1.39) (Fragment)	Crepidomanes birmanicum	chloroplast
46	MDHG_CUCSA	Malate dehydrogenase, glyoxysomal (EC 1.1.1.37)	Cucumis sativus	glyoxysome.
47	PLAS_CUCSA	Plastocyanin	Cucumis sativus	chloroplast
48	PSAD_CUCSA	Photosystem I reaction center subunit II, chloroplastic (PS I subunit 5) (Photosystem I 20 kDa subunit) (PSI-D)	Cucumis sativus	chloroplast
49	RBL_CUSRE	Ribulose bisphosphate carboxylase large chain (RuBisCO large subunit) (EC 4.1.1.39)	Cuscuta reflexa	chloroplast
50	GLNA2_DAUCA	Glutamine synthetase, chloroplastic (EC 6.3.1.2) (GS2) (Glutamate--ammonia ligase)	Daucus carota	chloroplast
51	GCST_FLAAN	Aminomethyltransferase, mitochondrial (EC 2.1.2.10) (Glycine cleavage system T protein) (GCVT)	Flaveria anomala	mitochondrion.
52	RBL_FOUSP	Ribulose bisphosphate carboxylase large chain (RuBisCO large subunit) (EC 4.1.1.39) (Fragment)	Fouquieria splendens	chloroplast
53	RBL_GEUQU	Ribulose bisphosphate carboxylase large chain (RuBisCO large subunit) (EC 4.1.1.39) (Fragment)	Geum quellyon	chloroplast
54	1433A_SOYBN	14-3-3-like protein A (SGF14A)	Glycine max	na
55	CATA4_SOYBN	Catalase-4 (EC 1.11.1.6)	Glycine max	peroxisome
56	HSP70_SOYBN	Heat shock 70 kDa protein	Glycine max	na
57	PSAC_SOYBN	Photosystem I iron-sulfur center (EC 1.97.1.12) (9 kDa polypeptide) (PSI-C) (Photosystem I subunit VII) (PsaC)	Glycine max	chloroplast
58	TBB7_GOSHI	Tubulin beta-7 chain (Beta-7-tubulin)	Gossypium hirsutum	cytoplasm
59	TBB9_GOSHI	Tubulin beta-9 chain (Beta-9-tubulin)	Gossypium hirsutum	cytoplasm
60	1433_HELAN	14-3-3-like protein	Helianthus annuus	na
61	1433B_HORVU	14-3-3-like protein B (14-3-3B)	Hordeum vulgare	na
62	CAHC_HORVU	Carbonic anhydrase, chloroplastic (EC 4.2.1.1) (Carbonate dehydratase)	Hordeum vulgare	chloroplast
63	RCAA_HORVU	Ribulose bisphosphate carboxylase/oxygenase activase A, chloroplastic (RA A) (RuBisCO activase A)	Hordeum vulgare	chloroplast
64	TPIS_HORVU	Triosephosphate isomerase, cytosolic (TIM) (Triose-phosphate isomerase) (EC 5.3.1.1)	Hordeum vulgare	cytoplasm.
65	ATPA_HUPLU	ATP synthase subunit alpha, chloroplastic (EC 3.6.3.14) (ATP synthase F1 sector subunit alpha) (F-ATPase subunit alpha)	Huperzia lucidula	chloroplast
66	MDHM_IMPCY	Malate dehydrogenase, mitochondrial (EC 1.1.1.37) (Fragments)	Imperata cylindrica	mitochondria
67	CATA_IPOBA	Catalase (EC 1.11.1.6)	Ipomoea batatas	peroxisome.
68	ATPB_IPOSE	ATP synthase subunit beta, chloroplastic (EC 3.6.3.14) (ATP synthase F1 sector subunit beta) (F-ATPase subunit beta)	Ipomoea setosa	chloroplast
69	RCA1_LARTR	Ribulose bisphosphate carboxylase/oxygenase activase 1, chloroplastic (RA 1)	Larrea tridentata	chloroplast
70	RBL_LATCL	Ribulose bisphosphate carboxylase large chain (RuBisCO large subunit) (EC 4.1.1.39)	Lathraea clandestina	Plastid.
71	ATPB_LEMMI	ATP synthase subunit beta, chloroplastic (EC 3.6.3.14) (ATP synthase F1 sector subunit beta) (F-ATPase subunit beta)	Lemna minor	chloroplast
72	ATPB_LEPTE	ATP synthase subunit beta, chloroplastic (EC 3.6.3.14) (ATP synthase F1 sector subunit beta) (F-ATPase subunit beta)	Leptosira terrestris	chloroplast
73	RBL_LEPTE	Ribulose bisphosphate carboxylase large chain (RuBisCO large subunit) (EC 4.1.1.39)	Leptosira terrestris	chloroplast
74	GLNA2_MEDSA	Glutamine synthetase leaf isozyme, chloroplastic (EC 6.3.1.2) (GS2) (Glutamate--ammonia ligase)	Medicago sativa	chloroplast
75	IF5A1_MEDSA	Eukaryotic translation initiation factor 5A-1 (eIF-5A-1) (eIF-4D)	Medicago sativa	na
76	MDHC_MEDSA	Malate dehydrogenase, cytoplasmic (EC 1.1.1.37)	Medicago sativa	cytoplasm.
77	PLAS_MERPE	Plastocyanin	Mercurialis perennis	chloroplast
78	GCST_MESCR	Aminomethyltransferase, mitochondrial (EC 2.1.2.10) (Glycine cleavage system T protein) (GCVT)	Mesembryanthemum crystallinum	mitochondrion.
79	PGMC_MESCR	Phosphoglucomutase, cytoplasmic (PGM) (EC 5.4.2.2) (Glucose phosphomutase)	Mesembryanthemum crystallinum	cytoplasm.
80	ATPB_MICSZ	ATP synthase subunit beta, chloroplastic (EC 3.6.3.14)	Microlepia szechuanica	chloroplast
81	CATA3_NICPL	Catalase isozyme 3 (EC 1.11.1.6)	Nicotiana plumbaginifolia	peroxisome.
82	IF5A1_NICPL	Eukaryotic translation initiation factor 5A-1 (eIF-5A-1) (eIF-4D)	Nicotiana plumbaginifolia	na
83	EF1A_TOBAC	Elongation factor 1-alpha (EF-1-alpha) (Vitronectin-like adhesion protein 1) (PVN1)	Nicotiana tabacum	cytoplasm.
84	RBL_NUPVA	Ribulose bisphosphate carboxylase large chain (RuBisCO large subunit) (EC 4.1.1.39) (Fragment)	Nuphar variegata	chloroplast
85	ATPA_OENAR	ATP synthase subunit alpha, chloroplastic (EC 3.6.3.14)	Oenothera argillicola	chloroplast
86	ATPB_OENEH	ATP synthase subunit beta, chloroplastic (EC 3.6.3.14)	Oenothera elata	chloroplast
87	ATPA_ORYNI	ATP synthase subunit alpha, chloroplastic (EC 3.6.3.14)	Oryza nivara	chloroplast
88	ACT2_ORYSI	Actin-2	Oryza sativa subsp. indica	cytoplasm
89	ACT7_ORYSI	Actin-7	Oryza sativa subsp. Indica	cytoplasm
90	AKR1_ORYSI	Probable aldo-keto reductase 1 (EC 1.1.1.-)	Oryza sativa subsp. indica	na
91	AKR3_ORYSI	Probable aldo-keto reductase 3 (EC 1.1.1.-)	Oryza sativa subsp. indica	na
92	GLO5_ORYSI	Peroxisomal (S)-2-hydroxy-acid oxidase GLO5 (EC 1.1.3.15) (Glycolate oxidase 5) (GOX 5)	Oryza sativa subsp. indica	peroxisome.
93	ACT2_ORYSJ	Actin-2	Oryza sativa subsp. japonica	cytoplasm
94	AKR1_ORYSJ	Probable aldo-keto reductase 1 (EC 1.1.1.-)	Oryza sativa subsp. japonica	na
95	ALFC_ORYSJ	Fructose-bisphosphate aldolase, chloroplastic (ALDP) (EC 4.1.2.13)	Oryza sativa subsp. Japonica	chloroplast
96	CYSK1_ORYSJ	Cysteine synthase (CSase) (EC 2.5.1.47) (O-acetylserine (thiol)-lyase) (OAS-TL) (O-acetylserine sulfhydrylase)	Oryza sativa subsp. japonica	cytoplasm.
97	P2SAF_ORYSJ	Photosystem II stability/assembly factor HCF136, chloroplastic	Oryza sativa subsp. japonica	chloroplast
98	RUB2_ORYSJ	Ubiquitin-NEDD8-like protein RUB2	Oryza sativa subsp. japonica	cytoplasm
99	VDAC1_ORYSJ	Mitochondrial outer membrane protein porin 1 (Voltage-dependent anion-selective channel protein 1) (OsVDAC1)	Oryza sativa subsp. japonica	mitochondria
100	CB23_PETSP	Chlorophyll a-b binding protein 22R, chloroplastic (LHCII type I CAB-22R) (LHCP)	Petunia sp.	chloroplast
101	ATPB_PHAAO	ATP synthase subunit beta, chloroplastic (EC 3.6.3.14) (ATP synthase F1 sector subunit beta) (F-ATPase subunit beta)	Phalaenopsis aphrodite	chloroplast
102	PSAC_PHAAO	Photosystem I iron-sulfur center (EC 1.97.1.12) (9 kDa polypeptide) (PSI-C) (Photosystem I subunit VII) (PsaC)	Phalaenopsis aphrodite	chloroplast
103	ATPAM_PHAVU	ATP synthase subunit alpha, mitochondrial	Phaseolus vulgaris	mitochondria
104	GLNA3_PHAVU	Glutamine synthetase N-1 (EC 6.3.1.2) (Gln isozyme gamma) (Glutamate--ammonia ligase)	Phaseolus vulgaris	cytoplasm.
105	KPPR_PINPS	Phosphoribulokinase (PRK) (PRKase) (EC 2.7.1.19) (Phosphopentokinase) (Fragments)	Pinus pinaster	chloroplast
106	GLNA2_PEA	Glutamine synthetase leaf isozyme, chloroplastic (EC 6.3.1.2) (GS2) (Glutamate--ammonia ligase)	Pisum sativum	chloroplast
107	GLNA3_PEA	Glutamine synthetase root isozyme A (EC 6.3.1.2) (Cytosolic GS3 A) (Glutamate--ammonia ligase)	Pisum sativum	cytoplasm.
108	PGMC_PEA	Phosphoglucomutase, cytoplasmic (PGM) (EC 5.4.2.2) (Glucose phosphomutase)	Pisum sativum	cytoplasm.
109	RUBA_PEA	RuBisCO large subunit-binding protein subunit alpha, chloroplastic (60 kDa chaperonin subunit alpha) (CPN-60 alpha)	Pisum sativum	chloroplast
110	TBB1_PEA	Tubulin beta-1 chain (Beta-1-tubulin)	Pisum sativum	chloroplast
111	TBB3_PEA	Tubulin beta-3 chain (Beta-3-tubulin) (Fragment)	Pisum sativum	chloroplast
112	CB22_POPEU	Chlorophyll a-b binding protein 2, chloroplastic (LHCII type I CAB-2) (LHCP) (Fragments)	Populus euphratica	chloroplast
113	PGMC_POPTN	Phosphoglucomutase, cytoplasmic (PGM) (EC 5.4.2.2) (Glucose phosphomutase)	Populus tremula	cytoplasm.
114	RBL_PSEAK	Ribulose bisphosphate carboxylase large chain (RuBisCO large subunit) (EC 4.1.1.39)	Pseudendoclonium akinetum	chloroplast
115	14331_PSEMZ	14-3-3-like protein 1 (Fragments)	Pseudotsuga menziesii	na
116	EF1A_PSEMZ	Elongation factor 1-alpha (EF-1-alpha) (Fragments)	Pseudotsuga menziesii	cytoplasm.
117	ATPB_SCHSP	ATP synthase subunit beta, chloroplastic (EC 3.6.3.14) (ATP synthase F1 sector subunit beta) (F-ATPase subunit beta)	Schisandra sphenanthera	chloroplast
118	RBS_SILPR	Ribulose bisphosphate carboxylase small chain, chloroplastic (RuBisCO small subunit) (EC 4.1.1.39)	Silene pratensis	chloroplast
119	GSTF_SILVU	Glutathione S-transferase (EC 2.5.1.18) (GST class-phi)	Silene vulgaris	cytoplasm.
120	RBS_SINAL	Ribulose bisphosphate carboxylase small chain (RuBisCO small subunit) (EC 4.1.1.39) (Fragment)	Sinapis alba	chloroplast
121	14331_SOLLC	14-3-3 protein 1	Solanum lycopersicum	na
122	14334_SOLLC	14-3-3 protein 4 (PBLT4)	Solanum lycopersicum	na
123	CB12_SOLLC	Chlorophyll a-b binding protein 7, chloroplastic (LHCI type II CAB-7)	Solanum lycopersicum	chloroplast
124	CB2G_SOLLC	Chlorophyll a-b binding protein 3C, chloroplastic (LHCII type I CAB-3C) (LHCP)	Solanum lycopersicum	chloroplast
125	RCA_SOLPN	Ribulose bisphosphate carboxylase/oxygenase activase, chloroplastic (RA) (RuBisCO activase)	Solanum pennellii	chloroplast
126	ACT10_SOLTU	Actin-85C (Fragment)	Solanum tuberosum	cytoplasm
127	ACT7_SOLTU	Actin-75	Solanum tuberosum	cytoplasm
128	ADT2_SOLTU	ADP,ATP carrier protein, mitochondrial (ADP/ATP translocase) (Adenine nucleotide translocator) (ANT) (Fragment)	Solanum tuberosum	mitochondria
129	IF5A3_SOLTU	Eukaryotic translation initiation factor 5A-3 (eIF-5A-3) (eIF-4D)	Solanum tuberosum	na
130	PGMC_SOLTU	Phosphoglucomutase, cytoplasmic (PGM) (EC 5.4.2.2) (Glucose phosphomutase)	Solanum tuberosum	cytoplasm.
131	TKTC_SOLTU	Transketolase, chloroplastic (TK) (EC 2.2.1.1)	Solanum tuberosum	chloroplast
132	THI42_SORBI	Thiamine thiazole synthase 2, chloroplastic (Thiazole biosynthetic enzyme 2)	Sorghum bicolor	chloroplast
133	ATPA_SPIOL	ATP synthase subunit alpha, chloroplastic (EC 3.6.3.14)	Spinacia oleracea	chloroplast
134	ATPG_SPIOL	ATP synthase gamma chain, chloroplastic (F-ATPase gamma subunit)	Spinacia oleracea	chloroplast
135	GOX_SPIOL	Peroxisomal (S)-2-hydroxy-acid oxidase (EC 1.1.3.15)	Spinacia oleracea	peroxisome.
136	RCA_SPIOL	Ribulose bisphosphate carboxylase/oxygenase activase, chloroplastic (RA) (RuBisCO activase)	Spinacia oleracea	chloroplast
137	PSBA_STAPU	Photosystem Q(B) protein (EC 1.10.3.9) (32 kDa thylakoid membrane protein) (Photosystem II protein D1)	Staurastrum punctulatum	chloroplast
138	RBL_STRNX	Ribulose bisphosphate carboxylase large chain (RuBisCO large subunit) (EC 4.1.1.39) (Fragment)	Strychnos nux-vomica	chloroplast
139	CATA1_WHEAT	Catalase-1 (EC 1.11.1.6)	Triticum aestivum	peroxisome
140	CATA2_WHEAT	Catalase (EC 1.11.1.6)	Triticum aestivum	peroxisome
141	PSBO_WHEAT	Oxygen-evolving enhancer protein 1, chloroplastic (OEE1)	Triticum aestivum	chloroplast
142	RUBA_WHEAT	RuBisCO large subunit-binding protein subunit alpha, chloroplastic	Triticum aestivum	chloroplast
143	S17P_WHEAT	Sedoheptulose-1,7-bisphosphatase, chloroplastic (EC 3.1.3.37)	Triticum aestivum	chloroplast
144	SGAT_WHEAT	Serine--glyoxylate aminotransferase (SGAT) (EC 2.6.1.45)	Triticum aestivum	peroxisome.
145	GLNA_VIGAC	Glutamine synthetase nodule isozyme (GS) (EC 6.3.1.2) (Glutamate--ammonia ligase)	Vigna aconitifolia	cytoplasm.
146	ATPG_VIGUN	ATP synthase subunit gamma, chloroplastic (F-ATPase gamma subunit) [Cleaved into: Inceptin] (Fragment)	Vigna unguiculata	chloroplast
147	GLNA_VITSX	Glutamine synthetase (EC 6.3.1.2) (Glutamate--ammonia ligase) (Fragments)	Vitis sp.	cytoplasm.
148	THI42_VITVI	Thiamine thiazole synthase 2, chloroplastic (Thiazole biosynthetic enzyme 2)	Vitis vinifera	chloroplast
149	ATPA_WELMI	ATP synthase subunit alpha, chloroplastic (EC 3.6.3.14)	Welwitschia mirabilis	chloroplast
150	ACT1_MAIZE	Actin-1	Zea mays	cytoplasm
151	ATPBM_MAIZE	ATP synthase subunit beta, mitochondrial (EC 3.6.3.14)	Zea mays	mitochondria
152	CATA2_MAIZE	Catalase isozyme 2 (EC 1.11.1.6)	Zea mays	peroxisome
153	CB21_MAIZE	Chlorophyll a-b binding protein 1, chloroplastic (LHCII type I CAB-1) (LHCP)	Zea mays	chloroplast
154	G3PC2_MAIZE	Glyceraldehyde-3-phosphate dehydrogenase 2, cytosolic (EC 1.2.1.12)	Zea mays	cytoplasm.
155	PGMC2_MAIZE	Phosphoglucomutase, cytoplasmic 2 (PGM 2) (EC 5.4.2.2) (Glucose phosphomutase 2)	Zea mays	cytoplasm.
156	D3W4K2_ZINMI	Ribulose bisphosphate carboxylase large chain (EC 4.1.1.39) (Fragment)	Zingiber mioga	chloroplast
na - not available
